# Supplementary material for: The myxozoan minicollagen gene repertoire was not simplified by the parasitic lifestyle: computational identification of a novel myxozoan minicollagen gene
Source: BMC Genomics. 2021 Mar 20;22:198. doi: 10.1186/s12864-021-07515-3 (PMC7981951; doi:10.1186/s12864-021-07515-3)
Supplement: Supplementary file 1 — Additional file 1. [file 12864_2021_7515_MOESM1_ESM.xlsx]

## Sheet: data_mining
Classification	Taxon	Ncol-type	Accession number	References	WGS/TSA_accession
Cnidaria:Anthozoa	Nematostella vectensis	Ncol-1	DAA34991	Shpirer et al. 2014	NA
Cnidaria:Anthozoa	Nematostella vectensis	Ncol-3	DAA34992	Shpirer et al. 2014	NA
Cnidaria:Anthozoa	Nematostella vectensis	Ncol-4	DAA34993	Shpirer et al. 2014	NA
Cnidaria:Anthozoa	Nematostella vectensis	Ncol-5	DAA34994	Shpirer et al. 2014	NA
Cnidaria:Anthozoa	Nematostella vectensis	Ncol-6	DAA34995	Shpirer et al. 2014	NA
Cnidaria:Anthozoa	Edwardsiella lineata	Ncol-1	El-T1.613.3	Stefanik et al. 2014	https://bmcgenomics.biomedcentral.com/articles/10.1186/1471-2164-15-71#Sec30
Cnidaria:Anthozoa	Edwardsiella lineata	Ncol-2	El.T1.5090.1	Stefanik et al. 2014	https://bmcgenomics.biomedcentral.com/articles/10.1186/1471-2164-15-71#Sec30
Cnidaria:Anthozoa	Edwardsiella lineata	Ncol-3	El.T1.12379.1	Stefanik et al. 2014	https://bmcgenomics.biomedcentral.com/articles/10.1186/1471-2164-15-71#Sec30
Cnidaria:Anthozoa	Metridium senile	Ncol-1	DAA34996	Shpirer et al. 2014	NA
Cnidaria:Anthozoa	Metridium senile	Ncol-2	DAA34997	Shpirer et al. 2014	NA
Cnidaria:Anthozoa	Metridium senile	Ncol-3	DAA34998	Shpirer et al. 2014	NA
Cnidaria:Anthozoa	Metridium senile	Ncol-4	DAA34999	Shpirer et al. 2014	NA
Cnidaria:Anthozoa	Acropora millepora	Ncol-1	C009-F6	Shpirer et al. 2014	NA
Cnidaria:Anthozoa	Acropora millepora	Ncol-2	A047-F6	Shpirer et al. 2014	NA
Cnidaria:Anthozoa	Acropora digitifera	Ncol-1	v1_12127	Shpirer et al. 2014	NA
Cnidaria:Anthozoa	Exaiptasia pallida	Ncol-1	XP_020899670.1	Baumgarten et al. 2015	PRJNA261862
Cnidaria:Anthozoa	Exaiptasia pallida	Ncol-2	XP_020894246.1	Baumgarten et al. 2015	PRJNA261862
Cnidaria:Anthozoa	Exaiptasia pallida	Ncol-3	XP_020898777.1	Baumgarten et al. 2015	PRJNA261862
Cnidaria:Anthozoa	Exaiptasia pallida	Ncol-4	XP_020917254.1	Baumgarten et al. 2015	PRJNA261862
Cnidaria:Scyphozoa	Aurelia aurita	Ncol-1	AYV96730.1	Gold et al. 2019	NA
Cnidaria:Scyphozoa	Aurelia aurita	Ncol-2	GBRG01115070.1	Brekhman et al. 2015	PRJNA252562
Cnidaria:Scyphozoa	Aurelia aurita	Ncol-3	GBRG01059290.1	Brekhman et al. 2015	PRJNA252562
Cnidaria:Scyphozoa	Aurelia aurita	Ncol-4	GBRG01000162.1	Brekhman et al. 2015	PRJNA252562
Cnidaria:Scyphozoa	Aurelia aurita	Ncol-5	GBRG01000026.1	Brekhman et al. 2015	PRJNA252562
Cnidaria:Scyphozoa	Rhopilema esculentum	Ncol-1	c99982.graph_c0	Ge et al. 2018	PRJNA394637
Cnidaria:Scyphozoa	Rhopilema esculentum	Ncol-2	c112393_graph_c1	Ge et al. 2018	PRJNA394637
Cnidaria:Scyphozoa	Rhopilema esculentum	Ncol-3	c105623_graph_c0	Ge et al. 2018	PRJNA394637
Cnidaria:Scyphozoa	Rhopilema esculentum	Ncol-4	c103108_graph_c0	Ge et al. 2018	PRJNA394637
Cnidaria:Cubozoa	Alatina alata	Ncol-1	GEUJ01002025.1	Lewis Ames et al. 2016	PRJNA312373
Cnidaria:Cubozoa	Alatina alata	Ncol-2	GEUJ01002026.1	Lewis Ames et al. 2016	PRJNA312373
Cnidaria:Cubozoa	Alatina alata	Ncol-3	GEUJ01025861.1	Lewis Ames et al. 2016	PRJNA312373
Cnidaria:Cubozoa	Alatina alata	Ncol-4	GEUJ01002099.1	Lewis Ames et al. 2016	PRJNA312373
Cnidaria:Cubozoa	Alatina alata	Ncol-5	GEUJ01029926.1	Lewis Ames et al. 2016	PRJNA312373
Cnidaria:Cubozoa	Alatina alata	Ncol-6	GEUJ01029918.1	Lewis Ames et al. 2016	PRJNA312373
Cnidaria:Cubozoa	Alatina alata	Ncol-7	GEUJ01001543.1	Lewis Ames et al. 2016	PRJNA312373
Cnidaria:Cubozoa	Carukia barnesi	Ncol-1	ACY74441.1	Shpirer et al. 2014	NA
Cnidaria:Cubozoa	Morbakka virulenta	Ncol-1	RDPX01000070.1	Khalturin et al. 2019	PRJNA494059
Cnidaria:Cubozoa	Morbakka virulenta	Ncol-2	RDPX01000027.1	Khalturin et al. 2019	PRJNA494059
Cnidaria:Cubozoa	Morbakka virulenta	Ncol-3	RDPX01000027.1	Khalturin et al. 2019	PRJNA494059
Cnidaria:Cubozoa	Morbakka virulenta	Ncol-4	RDPX01000027.1	Khalturin et al. 2019	PRJNA494059
Cnidaria:Cubozoa	Morbakka virulenta	Ncol-5	RDPX01000027.1	Khalturin et al. 2019	PRJNA494059
Cnidaria:Cubozoa	Morbakka virulenta	Ncol-6	RDPX01000027.1	Khalturin et al. 2019	PRJNA494059
Cnidaria:Cubozoa	Morbakka virulenta	Ncol-7	RDPX01001074.1	Khalturin et al. 2019	PRJNA494059
Cnidaria:Cubozoa	Morbakka virulenta	Ncol-8	RDPX01000027.1	Khalturin et al. 2019	PRJNA494059
Cnidaria:Cubozoa	Malo kingi	Ncol-1	ACN93684.1	This study	NA
Cnidaria:Hydrozoa	Hydra vulgaris	Ncol-1	CAA43379	Shpirer et al. 2014	NA
Cnidaria:Hydrozoa	Hydra vulgaris	Ncol-2	DT613285	Shpirer et al. 2014	NA
Cnidaria:Hydrozoa	Hydra vulgaris	Ncol-3	C41132	Shpirer et al. 2014	NA
Cnidaria:Hydrozoa	Hydra vulgaris	Ncol-4	Electronic suppl. material	David et al. 2008	NA
Cnidaria:Hydrozoa	Hydra vulgaris	Ncol-5	DAA34979	Shpirer et al. 2014	NA
Cnidaria:Hydrozoa	Hydra vulgaris	Ncol-6	DAA34980	Shpirer et al. 2014	NA
Cnidaria:Hydrozoa	Hydra vulgaris	Ncol-7	DAA34981	Shpirer et al. 2014	NA
Cnidaria:Hydrozoa	Hydra vulgaris	Ncol-8	DAA34982	Shpirer et al. 2014	NA
Cnidaria:Hydrozoa	Hydra vulgaris	Ncol-9	DAA34983	Shpirer et al. 2014	NA
Cnidaria:Hydrozoa	Hydra vulgaris	Ncol-10	DAA34984	Shpirer et al. 2014	NA
Cnidaria:Hydrozoa	Hydra vulgaris	Ncol-11	DAA34985	Shpirer et al. 2014	NA
Cnidaria:Hydrozoa	Hydra vulgaris	Ncol-12	DAA34986	Shpirer et al. 2014	NA
Cnidaria:Hydrozoa	Hydra vulgaris	Ncol-13	DAA34987	Shpirer et al. 2014	NA
Cnidaria:Hydrozoa	Hydra vulgaris	Ncol-14	DAA34998	Shpirer et al. 2014	NA
Cnidaria:Hydrozoa	Hydra vulgaris	Ncol-15	ABR19841	Shpirer et al. 2014	NA
Cnidaria:Hydrozoa	Hydra vulgaris	Ncol-16	DAA34989	Shpirer et al. 2014	NA
Cnidaria:Hydrozoa	Hydra vulgaris	Ncol-17	DAA34990	Shpirer et al. 2014	NA
Cnidaria:Hydrozoa	Hydractinia echinata	Ncol-1	DAA35001	Shpirer et al. 2014	NA
Cnidaria:Hydrozoa	Podocoryna carnea	Ncol-1	DAA35000	Shpirer et al. 2014	NA
Cnidaria:Hydrozoa	Clytia haemisphaerica	Ncol-1	ABY71252	Shpirer et al. 2014	NA
Cnidaria:Hydrozoa	Clytia haemisphaerica	Ncol-3-4a	ABW02882	Shpirer et al. 2014	NA
Cnidaria:Polypodiozoa	Polypodium hydriforme	Ncol-1	GBGH01021606.1	Shpirer et al. 2014	PRJNA251648
Cnidaria:Polypodiozoa	Polypodium hydriforme	Ncol-2	GBGH01008582.1	Shpirer et al. 2014	PRJNA251648
Cnidaria:Polypodiozoa	Polypodium hydriforme	Ncol-3	GBGH01014826.1	Shpirer et al. 2014	PRJNA251648
Cnidaria:Polypodiozoa	Polypodium hydriforme	Ncol-5	GBGH01001427.1	Shpirer et al. 2014	PRJNA251648
Cnidaria:Polypodiozoa	Polypodium hydriforme	Ncol-6	GBGH01001938.1	Shpirer et al. 2014	PRJNA251648
Cnidaria:Polypodiozoa	Polypodium hydriforme	Ncol-7	GBGH01000137.1	Shpirer et al. 2014	PRJNA251648
Cnidaria:Polypodiozoa	Polypodium hydriforme	Ncol-8	GBGH01015995.1	Shpirer et al. 2014	PRJNA251648
Cnidaria:Polypodiozoa	Polypodium hydriforme	Ncol-9	GBGH01001501.1	Shpirer et al. 2014	PRJNA251648
Cnidaria:Polypodiozoa	Polypodium hydriforme	Ncol-10	GBGH01011228.1	Shpirer et al. 2014	PRJNA251648
Cnidaria:Polypodiozoa	Polypodium hydriforme	Ncol-11	GBGH01016891.1	Shpirer et al. 2014	PRJNA251648
Myxozoa:Malacosporea	Tetracapsuloides bryosalmonae	Ncol-1	CBJ19442.1	Holland et al. 2011	NA
Myxozoa:Malacosporea	Buddenbrockia plumatellae	Ncol-2	BPE00000585	Shpirer et al. 2014	SAMN00152999
Myxozoa:Malacosporea	Buddenbrockia plumatellae	Ncol-3	BPE00000549	Shpirer et al. 2014	SAMN00152999
Myxozoa:Myxosporea	Ceratonova shasta	Ncol-1	Electronic suppl. material	This study	PRJNA241036
Myxozoa:Myxosporea	Ceratonova shasta	Ncol-2	TRINITY_DN54401_c6_g1_i1	Piriatinskiy et al. 2017	Electronic suppl. material
Myxozoa:Myxosporea	Ceratonova shasta	Ncol-3	TRINITY_DN59631_c23_g1_i1	Piriatinskiy et al. 2017	Electronic suppl. material
Myxozoa:Myxosporea	Ceratonova shasta	Ncol-4	TRINITY_DN59640_c19_g1_i1	Piriatinskiy et al. 2017	Electronic suppl. material
Myxozoa:Myxosporea	Ceratonova shasta	Ncol-5	Supplementary File	This study	PRJNA241036
Myxozoa:Myxosporea	Sphaerospora molnari	Ncol-1a	Supplementary File	This study	PRJNA522909
Myxozoa:Myxosporea	Sphaerospora molnari	Ncol-1b	Supplementary File	This study	PRJNA522909
Myxozoa:Myxosporea	Sphaerospora molnari	Ncol-3	Supplementary File	This study	PRJNA522909
Myxozoa:Myxosporea	Sphaerospora molnari	Ncol-4	Supplementary File	This study	PRJNA522909
Myxozoa:Myxosporea	Sphaerospora molnari	Ncol-5	Supplementary File	This study	PRJNA522909
Myxozoa:Myxosporea	Kudoa iwatai	Ncol-1	CDU32382.1	Shpirer et al. 2014	NA
Myxozoa:Myxosporea	Kudoa iwatai	Ncol-2	CDU32383.1	Shpirer et al. 2014	NA
Myxozoa:Myxosporea	Kudoa iwatai	Ncol-3	CDU32384.1	Shpirer et al. 2014	NA
Myxozoa:Myxosporea	Kudoa iwatai	Ncol-4	GBGI01003295.1	This study	PRJNA261422
Myxozoa:Myxosporea	Kudoa iwatai	Ncol-5	GBGI01001289.1	This study	PRJNA261422
Myxozoa:Myxosporea	Enteromyxum leei	Ncol-1	CDU32385.1	Shpirer et al. 2014	NA
Myxozoa:Myxosporea	Enteromyxum leei	Ncol-2	CDU32386.1	Shpirer et al. 2014	NA
Myxozoa:Myxosporea	Enteromyxum leei	Ncol-3	CDU32387	Shpirer et al. 2014	NA
Myxozoa:Myxosporea	Enteromyxum leei	Ncol-4	LDNA01007383.1	This study	PRJNA284325
Myxozoa:Myxosporea	Enteromyxum leei	Ncol-5	LDNA01048147.1	This study	PRJNA284325
Myxozoa:Myxosporea	Sphaeromyxa zaharoni	Ncol-1	CDU32388.1	Shpirer et al. 2014	NA
Myxozoa:Myxosporea	Sphaeromyxa zaharoni	Ncol-2	CDU32389.1	Shpirer et al. 2014	NA
Myxozoa:Myxosporea	Sphaeromyxa zaharoni	Ncol-3	CDU32390.1	Shpirer et al. 2014	NA
Myxozoa:Myxosporea	Sphaeromyxa zaharoni	Ncol-4	LDMZ01063183.1	This study	PRJNA284326
Myxozoa:Myxosporea	Sphaeromyxa zaharoni	Ncol-5	LDMZ01042038.1	This study	PRJNA284326
Myxozoa:Myxosporea	Myxidium lieberkuehni	Ncol-1	Supplementary File	This study	NA
Myxozoa:Myxosporea	Myxidium lieberkuehni	Ncol-3	Supplementary File	This study	NA
Myxozoa:Myxosporea	Myxidium lieberkuehni	Ncol-5	Supplementary File	This study	NA
Myxozoa:Myxosporea	Nephrocystidium pickii	Ncol-3	Supplementary File	This study	NA
Myxozoa:Myxosporea	Nephrocystidium pickii	Ncol-5	Supplementary File	This study	NA
Myxozoa:Myxosporea	Myxobolus pendula	Ncol-1	TRINITY_DN249_c0_g1_i1	Foox et al. 2015	PRJNA296504
Myxozoa:Myxosporea	Myxobolus pendula	Ncol-2	TRINITY_DN19618_c0_g1_i1	Foox et al. 2015	PRJNA296504
Myxozoa:Myxosporea	Myxobolus pendula	Ncol-3	TRINITY_DN5993_c0_g1_i2	Foox et al. 2015	PRJNA296504
Myxozoa:Myxosporea	Myxobolus pendula	Ncol-4	TRINITY_DN249_c0_g1_i2	Foox et al. 2015	PRJNA296504
Myxozoa:Myxosporea	Myxobolus pendula	Ncol-5	TRINITY_DN18813_c0_g1_i1	This study	PRJNA296504
Myxozoa:Myxosporea	Thelohanellus kitauei	Ncol-1	JWZT01004623.1	This study	PRJNA193083
Myxozoa:Myxosporea	Thelohanellus kitauei	Ncol-2	JWZT01003185.1	This study	PRJNA193083
Myxozoa:Myxosporea	Thelohanellus kitauei	Ncol-3	JWZT01003185.1	This study	PRJNA193083
Myxozoa:Myxosporea	Thelohanellus kitauei	Ncol-4	JWZT01004623.1	This study	PRJNA193083
Myxozoa:Myxosporea	Thelohanellus kitauei	Ncol-5	JWZT01002857.1	This study	PRJNA193083
Myxozoa:Myxosporea	Myxobolus squamalis	Ncol-1	QWKW01001563.1	Yahalomi et al. 2020	PRJNA485581
Myxozoa:Myxosporea	Myxobolus squamalis	Ncol-2	QWKW01011243.1	Yahalomi et al. 2020	PRJNA485581
Myxozoa:Myxosporea	Myxobolus squamalis	Ncol-3	QWKW01004894.1	Yahalomi et al. 2020	PRJNA485581
Myxozoa:Myxosporea	Myxobolus squamalis	Ncol-4	QWKW01001563.1	Yahalomi et al. 2020	PRJNA485581
Myxozoa:Myxosporea	Myxobolus squamalis	Ncol-5	QWKW01005510.1	Yahalomi et al. 2020	PRJNA485581
Myxozoa:Myxosporea	Henneguya salminicola	Ncol-1	SGJC01000347.1	Yahalomi et al. 2020	PRJNA485580
Myxozoa:Myxosporea	Henneguya salminicola	Ncol-2	SGJC01007772.1	Yahalomi et al. 2020	PRJNA485580
Myxozoa:Myxosporea	Henneguya salminicola	Ncol-3	SGJC01001703.1	Yahalomi et al. 2020	PRJNA485580
Myxozoa:Myxosporea	Henneguya salminicola	Ncol-4	SGJC01000347.1	Yahalomi et al. 2020	PRJNA485580
Myxozoa:Myxosporea	Henneguya salminicola	Ncol-5	SGJC01003065.1	Yahalomi et al. 2020	PRJNA485580
new data are in bold
